# Supplementary material for: Leucine Enhances Stress Resistance in Honeybees (Apis mellifera L.) by Modulating Sestrin-Dependent Antioxidant Responses
Source: Biology (Basel). 2026 Jul 10;15(14):1124. doi: 10.3390/biology15141124 (PMC13405173; doi:10.3390/biology15141124)
Supplement: Supplementary file 1 [file biology-15-01124-s001.zip]

Archive with 1 entries (1 files):
- biology-4389292-supplementary.pdf
